# Supplementary material for: Antifouling and Antibacterial Activity of Laser-Induced Graphene Ultrafiltration Membrane
Source: Membranes (Basel). 2026 Jan 1;16(1):21. doi: 10.3390/membranes16010021 (PMC12843795; doi:10.3390/membranes16010021)
Supplement: Supplementary file 1 [file membranes-16-00021-s001.zip]

Archive with 1 entries (1 files):
- membranes-3983360-supplementary.pdf
